# Supplementary material for: Reversibly Tuning Electrochemiluminescence with Stimulated Emission Route for Single-Cell Imaging
Source: Research (Wash D C). 2023 Oct 18;6:0257. doi: 10.34133/research.0257 (PMC11776023; doi:10.34133/research.0257)
Supplement: Supplementary 1 — Figs. S1 to S22 Movies S1 and S2 [file research.0257.f1.zip]

Archive with 3 entries (3 files):
- Supporting Information_Movie S1.mp4
- Supporting Information_Movie S2.mp4
- Supporting Information.pdf
